# Supplementary material for: Proteomic characterization of persisters in Enterococcus faecium
Source: BMC Microbiol. 2024 Jan 3;24:9. doi: 10.1186/s12866-023-03162-8 (PMC10765921; doi:10.1186/s12866-023-03162-8)
Supplement: Supplementary file 1 — Supplementary Material 1 [file 12866_2023_3162_MOESM1_ESM.xlsx]

## Sheet: Feuil1
	Table S1 List of stationary phase proteins of E. faecium AUS0004 (comparison T48h vs Expo). Persister proteins are highlighted in yellow
Genes	Protein Description	Log2FC T48h vs Expo	pvalue	FDR
cspA	Cold shock protein Csp	-6.11577	0,00101827	0,005632
HMPREF0351_13094	Uncharacterized protein	-5.87406	0,00353413	0,0114876
HMPREF0351_11191	M15B subfamily muramoylpentapeptide carboxypeptidase	-5.82016	0,000829833	0,00657944
HMPREF0351_10420	Endonuclease/exonuclease/phosphatase family protein	-4.91018	0,00688994	0,0169057
HMPREF0351_12555	ErfK/YbiS/YcfS/YnhG family protein	-4.77584	0,000523305	0,00457143
HMPREF0351_12621	Mannosyl-glycoprotein endo-beta-N-acetylglucosaminidase	-4.56394	0,00195767	0,00755814
HMPREF0351_12531	Peptidoglycan hydrolase	-4.47038	0,00161668	0,00626316
HMPREF0351_10672	Histone acetyltransferase	-4.44916	0,0023369	0,0082449
HMPREF0351_11429	Amino acid ABC superfamily ATP binding cassette transporter, binding protein	-4.33257	0,000207076	0,00581818
csbD	General stress response protein CsbD	-4.21534	0,0194848	0,027925
rplR	50S ribosomal protein L18	-4.00475	0,000185144	0,00691892
HMPREF0351_12211	Acid sugar phosphatase	-3.79994	0,0308768	0,0357277
yitL	S1 domain RNA-binding protein	-3.73785	0,0101784	0,0185351
pcaC	4-carboxymuconolactone decarboxylase	-3.59522	0,00223757	0,00859574
HMPREF0351_10503	Peptidoglycan-binding protein	-3.53178	0,000276207	0,00474074
HMPREF0351_10165	Uncharacterized protein	-3.50594	0,00133636	0,00587234
mobC	Mobilization protein C	-3.4477	0,00927058	0,0183073
trpF	UPF0234 protein HMPREF0351_11257	-3.41727	0,0375438	0,0402881
rpmA	50S ribosomal protein L27	-3.37416	0,00785003	0,0175116
fms20	LPXTG family cell surface protein Fms20	-3.35207	0,00281847	0,00941818
HMPREF0351_11387	Uncharacterized protein	-3.34847	0,00202725	0,00788701
dtd	D-aminoacyl-tRNA deacylase	-3.28529	0,0324343	0,036866
hup	DNA-binding protein HU	-3.11304	0,000667489	0,00614141
HMPREF0351_12622	Short-chain dehydrogenase	-3.0564	0,000439328	0,00498701
HMPREF0351_12062	M20A family peptidase	-3.03163	0,00466513	0,0127681
HMPREF0351_11224	GntR family transcriptional regulator	-3.00499	0,0378021	0,0403067
HMPREF0351_11740	Flavoprotein	-2.95595	0,00248516	0,00792157
rpmG	50S ribosomal protein L33	-2.93721	0,0102181	0,0184393
HMPREF0351_12627	Nucleoside-diphosphate-sugar epimerase	-2.89922	0,0207509	0,0288293
pyrF	Orotidine 5'-phosphate decarboxylase	-2.88784	6,79489E-05	0,00556522
hit	Histidine triad nucleotide-binding protein	-2.80893	0,000995289	0,00572358
HMPREF0351_11310	UPF0291 protein HMPREF0351_11310	-2.79176	0,0279235	0,0337586
nadE	NH(3)-dependent NAD(+) synthetase	-2.7577	0,000758946	0,00584615
fetB	Ferric (Fe+3) ABC superfamily ATP binding cassette transporter, binding protein	-2.7558	0,00711092	0,0167173
rplT	50S ribosomal protein L20	-2.73253	0,000106496	0,00882759
dhaL	Glycerone kinase subunit L	-2.72245	0,000524222	0,00451765
acyP	Acylphosphatase	-2.71884	0,00165815	0,00614194
arcC	Carbamate kinase	-2.71861	0,000590973	0,00550538
sirR	Metal-dependent transcriptional regulator	-2.67388	3,01031E-05	0
rpsO	30S ribosomal protein S15	-2.66465	0,000417642	0,00540845
rpmC	50S ribosomal protein L29	-2.65983	0,000914615	0,00591597
phzF	Phenazine biosynthesis protein PhzF family protein	-2.63289	0,000439647	0,00492308
xpt	Xanthine phosphoribosyltransferase	-2.63017	0,00024189	0,00533333
gpmA4	Phosphoglycerate mutase	-2.61052	0,000196082	0,0064
osmC	Osmotically inducible protein OsmC	-2.59659	0,0430377	0,0453543
pcnB	Polynucleotide adenylyltransferase	-2.57282	0,0191582	0,0276975
dexB	Glucan 1,6-alpha-glucosidase	-2.53701	0,00140389	0,00575
fruK	Tagatose-6-phosphate kinase	-2.50221	0,000441928	0,00486076
HMPREF0351_12494	UPF0342 protein HMPREF0351_12494	-2.4784	0,00286836	0,00980357
galM4	Aldose 1-epimerase	-2.47666	0,00162207	0,00622222
smpB	SsrA-binding protein	-2.47595	0,0272694	0,0332582
HMPREF0351_12225	UPF0173 metal-dependent hydrolase HMPREF0351_12225	-2.47311	0,0096184	0,0183024
rplB	50S ribosomal protein L2	-2.46532	0,00228502	0,00837306
treC	Alpha,alpha-phosphotrehalase	-2.42858	0,00173489	0,00591304
HMPREF0351_11623	Uncharacterized protein	-2.426	0,00516102	0,0142737
rfbD	dTDP-4-dehydrorhamnose reductase	-2.42052	0,000126486	0,008
HMPREF0351_11758	GAF domain protein	-2.41844	0,0178691	0,0258182
rpmI	50S ribosomal protein L35	-2.41525	0,00239185	0,0081206
HMPREF0351_12329	Uncharacterized protein	-2.38904	0,00549764	0,015189
cmk	Cytidylate kinase	-2.38709	0,0408871	0,044134
acpP2	Acyl carrier protein	-2.38201	0,00540575	0,0153472
HMPREF0351_11073	Uncharacterized protein	-2.37156	6,08778E-05	0
HMPREF0351_10124	Trans-acting positive regulator	-2.3623	0,0445211	0,0465455
HMPREF0351_11329	Metal-dependent phosphohydrolase	-2.32684	1,44382E-05	0
deoD	Purine nucleoside phosphorylase	-2.32577	0,0409871	0,0441908
fabF	3-oxoacyl-[acyl-carrier-protein] synthase 2	-2.30999	0,00121095	0,00613333
pyrD	Dihydroorotate dehydrogenase	-2.30009	0,0064165	0,0160257
dsbG	Thioredoxin superfamily protein	-2.28868	0,000189778	0,0065641
rplY	50S ribosomal protein L25	-2.26737	0,0237923	0,0313167
efp	Elongation factor P	-2.25672	0,000552175	0,00431461
glyA	Serine hydroxymethyltransferase	-2.2564	0,000585103	0,00556522
HMPREF0351_11384	PTS family lactose/cellobiose porter, enzyme I	-2.24175	0,0334861	0,038034
HMPREF0351_10655	Phosphoglycerate mutase	-2.24004	0,000698397	0,00590291
gdh	Glucose-1-dehydrogenase	-2.23835	0,0179001	0,0257624
galE	UDP-glucose 4-epimerase	-2.23508	0,00870224	0,0182284
rpmD	50S ribosomal protein L30	-2.23338	0,0163876	0,024625
HMPREF0351_12364	Uncharacterized protein	-2.22073	0,00610347	0,0152763
HMPREF0351_12600	TrmH family tRNA/rRNA methyltransferase	-2.20773	0,0337248	0,0385492
argR2	Arginine repressor	-2.19926	0,000435008	0,00505263
clpP2	ATP-dependent Clp protease proteolytic subunit	-2.19244	0,0121122	0,0205062
HMPREF0351_12534	rRNA methylase	-2.18449	0,0402107	0,0433826
mtnN	5'-methylthioadenosine/S-adenosylhomocysteine nucleosidase	-2.17973	0,00935408	0,0184492
truB	tRNA pseudouridine synthase B	-2.17606	0,0377732	0,0403725
sagA	Secreted antigen A	-2.17482	0,0474767	0,0484369
rpsF	30S ribosomal protein S6	-2.17302	0,00120642	0,0061791
yabA	Initiation-control protein YabA	-2.17295	0,0258028	0,0322235
guaC	GMP reductase	-2.1716	0,000851546	0,00645872
HMPREF0351_10991	Tautomerase	-2.16846	0,00128438	0,00595683
ohr	Organic hydroperoxide reductase	-2.15319	0,00407482	0,0124462
gmk	Guanylate kinase	-2.13256	0,0242529	0,0313206
trmD	tRNA (guanine-N(1)-)-methyltransferase	-2.12282	0,0131703	0,0216077
HMPREF0351_11076	Dehydrogenase	-2.11192	0,000417378	0,00548571
adk	Adenylate kinase	-2.08917	0,00251132	0,00784466
HMPREF0351_10981	RNA-binding protein	-2.0868	0,00166457	0,00610256
rnz	Ribonuclease Z	-2.08095	0,00394722	0,0126406
HMPREF0351_10383	C56 family peptidase	-2.07998	0,0192731	0,0281006
HMPREF0351_10987	Probable transcriptional regulatory protein HMPREF0351_10987	-2.07216	0,0059093	0,01516
HMPREF0351_11071	Hydroxymethylglutaryl-CoA synthase	-2.07202	0,0125709	0,0208452
dapB	4-hydroxy-tetrahydrodipicolinate reductase	-2.06941	0,0235659	0,0313501
galE3	UDP-glucose 4-epimerase	-2.05046	0,00169726	0,00606369
HMPREF0351_10382	NADH:flavin oxidoreductase/NADH oxidase	-2.0242	0,0255254	0,0319028
pth	Peptidyl-tRNA hydrolase	-2.02419	0,00862597	0,0179777
dam	Site-specific DNA-methyltransferase (Adenine-specific)	-2.01924	0,00025801	0,00512
metC	Cystathionine gamma-synthase	-2.01898	0,00222423	0,00797861
gloA3	Lactoylglutathione lyase	-1.99876	0,000677826	0,0060198
mgsA	Methylglyoxal synthase	-1.99742	0,0358725	0,0404548
HMPREF0351_11573	Protein of hypothetical function	-1.99451	0,0167221	0,0243532
rplA	50S ribosomal protein L1	-1.98313	0,0464283	0,0478078
aspC	Aminotransferase	-1.98192	0,0055884	0,015137
ldh	L-lactate dehydrogenase	-1.98056	0,00232503	0,00828718
HMPREF0351_10418	Trehalose/maltose hydrolase	-1.97349	0,000363596	0,00619355
pyk	Pyruvate kinase	-1.96861	0,00367374	0,0116627
HMPREF0351_10598	Transcriptional regulator	-1.96552	0,00752355	0,0176429
HMPREF0351_11616	Uncharacterized protein	-1.95578	0,00420434	0,0121654
HMPREF0351_12327	Carboxy-cis,cis-muconate cyclase	-1.94872	0,00077112	0,00670476
ntd	Nucleoside deoxyribosyltransferase	-1.94738	0,00485495	0,0128794
glpA	Alpha-glycerophosphate oxidase	-1.93622	0,000602786	0,0064
HMPREF0351_12501	Alpha-1,2-mannosidase	-1.93511	0,0155512	0,0239819
grpE	Protein GrpE	-1.93279	0,0372444	0,0404868
tig	Trigger factor	-1.93084	0,00285301	0,00989189
ileS	Isoleucine--tRNA ligase	-1.92916	7,03106E-05	0,00533333
pepQ	M24B family Xaa-Pro dipeptidase	-1.92892	0,00228821	0,0083299
nagA	N-acetylglucosamine-6-phosphate deacetylase	-1.91592	0,00235724	0,00820305
pdhA	Pyruvate dehydrogenase E1 component subunit alpha	-1.91455	0,00101282	0,00567742
carA	Carbamoyl-phosphate synthase small chain	-1.91428	0,0296448	0,035023
pcp	Pyrrolidone-carboxylate peptidase	-1.90837	0,0125743	0,0210294
scm	Collagen-binding MSCRAMM Scm (Fms10)	-1.90411	0,013903	0,0226381
apt	Adenine phosphoribosyltransferase	-1.8978	2,02549E-06	0
gntK	Gluconokinase	-1.88997	0,00224699	0,00855026
galT	Galactose-1-phosphate uridylyltransferase	-1.88535	0,00257039	0,00762264
fba2	Fructose-bisphosphate aldolase	-1.84938	0,00119772	0,00622556
pgm2	Bifunctional phosphoglucomutase/phosphomannomutase	-1.84622	0,00090792	0,00601709
sodA	Superoxide dismutase	-1.84559	0,0259589	0,0320444
HMPREF0351_10412	Decarboxylase	-1.83194	0,00119098	0,00627273
HMPREF0351_10852	Thymidylate synthase	-1.8318	0,038963	0,0414263
gor	Glutathione-disulfide reductase	-1.82598	0,00377577	0,0115238
stp	Serine/threonine phosphatase 2C	-1.82437	0,00344927	0,01173
HMPREF0351_11545	Nucleoside deoxyribosyltransferase	-1.81086	0,00191712	0,00695858
HMPREF0351_11277	Nitroreductase family protein	-1.81021	0,00996318	0,0183979
rsuA2	Pseudouridine synthase	-1.80282	0,0326429	0,0371096
grpE2	Chaperone GrpE	-1.79782	0,00244281	0,00796059
glnA	Glutamine synthetase	-1.79713	0,000263715	0,00501961
bglB2	Beta-glucosidase/6-phospho-beta-glucosidase/beta-galactosidase	-1.79544	6,48199E-05	0,0064
HMPREF0351_11359	HD superfamily phosphohydrolase	-1.79205	0,00570865	0,0149324
malA	Alpha-amylase	-1.78224	0,00966308	0,0181579
luxS	S-ribosylhomocysteine lyase	-1.78209	0,00312188	0,0112
lpdA	Dihydrolipoyl dehydrogenase	-1.77699	0,00415126	0,0122113
tktA	Transketolase	-1.77214	0,000229505	0,00556522
panE2	2-dehydropantoate 2-reductase	-1.75009	0,00170664	0,00595
pepV	M20 family peptidase PepV	-1.74199	0,000875955	0,00623009
pepQ2	M24 family Xaa-Pro dipeptidase	-1.73369	0,0310705	0,0356035
HMPREF0351_12083	Phenazine biosynthesis PhzC/PhzF protein	-1.73335	0,0221691	0,0289486
murA	UDP-N-acetylglucosamine 1-carboxyvinyltransferase	-1.72481	0,00289856	0,0102832
greA	Transcription elongation factor GreA	-1.71664	0,000517985	0,00462651
HMPREF0351_11425	Acetyltransferase	-1.7012	0,0186448	0,0270488
deoB	Phosphopentomutase	-1.69545	0,000852958	0,0064
pepF	M03 family oligopeptidase F	-1.69424	0,00694942	0,0165415
HMPREF0351_11327	Site-specific DNA-methyltransferase	-1.68486	0,0166925	0,0244071
cysS	Cysteine--tRNA ligase	-1.68238	0,00380064	0,0114331
HMPREF0351_10387	Glycerol kinase	-1.67742	0,0474345	0,0483636
pepO	M13 family peptidase	-1.67075	0,00102054	0,0055873
rpiA	Ribose-5-phosphate isomerase A	-1.64637	0,000667562	0,00608
rpsA	Ribosomal protein S1	-1.63174	0,00142384	0,00571034
rfbB	dTDP-glucose 4,6-dehydratase	-1.62726	0,00466781	0,012722
rplJ	50S ribosomal protein L10	-1.61756	0,0170751	0,02414
HMPREF0351_10372	B3/4 tRNA-binding domain protein	-1.61602	0,00212639	0,0081978
dxs	1-deoxy-D-xylulose-5-phosphate synthase	-1.61555	0,0238143	0,0312567
pyrC	Dihydroorotase	-1.61498	0,006098	0,0153267
alsS	Acetolactate synthase	-1.60943	0,00435143	0,0127435
guaA	GMP synthase [glutamine-hydrolyzing]	-1.59511	0,000567185	0,00426667
HMPREF0351_11361	LysR family transcriptional regulator	-1.58789	0,0384664	0,0413593
padR	PadR family transcriptional regulator	-1.58316	0,000489317	0,00468293
ndk	Nucleoside diphosphate kinase	-1.57248	0,00339127	0,0117797
ptsH	Phosphocarrier protein HPr	-1.57043	0,00435345	0,0126963
HMPREF0351_10888	Flavodoxin	-1.55781	0,00801196	0,0174104
fmt	Methionyl-tRNA formyltransferase	-1.55046	0,00181423	0,0057697
gcvH	Glycine cleavage system protein H	-1.54748	0,0324903	0,0368027
pta	Phosphate acetyltransferase	-1.53231	0,00531775	0,0154007
gltX	Glutamate--tRNA ligase	-1.52809	0,00263522	0,0080186
queA	S-adenosylmethionine:tRNA ribosyltransferase-isomerase	-1.51914	0,00411366	0,0123042
recO	DNA repair protein RecO	-1.51804	0,00914652	0,0181196
HMPREF0351_10947	LytR family transcriptional regulator	-1.51579	0,0201664	0,0286078
tsf	Elongation factor Ts	-1.51261	0,0034601	0,0116807
birA	Bifunctional ligase/repressor BirA	1.51325	0,0252779	0,0315797
alkD	DNA alkylation repair protein	1.51412	0,0361793	0,04032
glnP	Glutamate ABC superfamily ATP binding cassette transporter, membrane protein	1.526	0,00644591	0,0159744
pbp5	Penicillin binding protein 2 prime	1.5275	0,000625602	0,00626804
soj	Sporulation initiation inhibitor protein Soj	1.53771	0,0386537	0,0414935
galU	UTP--glucose-1-phosphate uridylyltransferase	1.53975	0,00654703	0,017121
HMPREF0351_12173	Uncharacterized protein	1.55733	7,10574E-05	0,00512
HMPREF0351_10401	UPF0145 protein HMPREF0351_10401	1.56262	0,000423197	0,00533333
HMPREF0351_12411	Putative tRNA (cytidine(34)-2'-O)-methyltransferase	1.56329	0,0223164	0,0297008
HMPREF0351_10132	HAD superfamily hydrolase	1.56329	0,0116352	0,0202306
HMPREF0351_11491	HAD superfamily hydrolase	1.57829	0,00759091	0,0174867
HMPREF0351_10537	Histidine kinase	1.5911	0,0118179	0,0203691
yoaB	p-ATPase superfamily cation transporter	1.59506	0,000814626	0,00664151
HMPREF0351_10800	Ribosomal protein S4e	1.60998	0,0393113	0,0419935
relA2	GTP diphosphokinase	1.61292	0,00348464	0,0116318
trmA2	TrmA family tRNA (Uracil-5-)-methyltransferase	1.62665	0,00118526	0,00632061
HMPREF0351_11905	Integral membrane protein	1.63712	0,0166434	0,0244612
rsmC	Methyltransferase	1.6438	0,0374594	0,0403541
truA	tRNA pseudouridine synthase A	1.65135	0,0228667	0,0298713
HMPREF0351_11368	ABC superfamily ATP binding cassette transporter, ABC protein	1.68154	0,000452241	0,00474074
HMPREF0351_10421	Uncharacterized protein	1.68819	0,00262055	0,00805607
atpH	ATP synthase subunit delta	1.68853	0,01448	0,0237296
HMPREF0351_10677	t(6)A37 threonylcarbamoyladenosine biosynthesis protein TsaE	1.69626	0,0310776	0,0355417
mdlA	Multidrug ABC superfamily ATP binding cassette transporter, ABC/membrane protein	1.69862	0,0222519	0,029357
HMPREF0351_11233	Uncharacterized protein	1.7008	0,0172654	0,0245066
ftsX	Cell division protein FtsX	1.71218	0,0212681	0,0291383
sfsA	Sugar fermentation stimulation protein homolog	1.71549	0,0282207	0,0336373
HMPREF0351_10764	Uracil-DNA glycosylase	1.7203	0,0269674	0,033304
cypX	Cytochrome P450	1.72092	0,0099951	0,0183021
HMPREF0351_10037	Transcriptional regulator	1.72437	0,00483527	0,0125409
HMPREF0351_11863	Uncharacterized protein	1.72945	0,00125162	0,0060438
ychF	Ribosome-binding ATPase YchF	1.73651	0,00273473	0,00954839
nusG	Transcription termination/antitermination protein NusG	1.74598	0,00709567	0,0167683
mdlA2	Multidrug resistance ABC superfamily ATP binding cassette transporter, membrane protein	1.74827	0,0251805	0,0316987
HMPREF0351_11402	Phage integrase	1.7594	0,0299068	0,0351252
rfbA	Glucose-1-phosphate thymidylyltransferase	1.7602	0,00320556	0,0114678
spo0J	Stage 0 DNA-binding protein spoOJ	1.76095	0,0146095	0,0236195
ftsK	DNA translocase FtsK	1.78244	0,00182171	0,0057006
HMPREF0351_10042	ABC superfamily ATP binding cassette transporter, ABC protein	1.79078	0,000414096	0,00556522
mdlB	Multidrug ABC superfamily ATP binding cassette transporter, ABC/membrane protein	1.79228	0,00170319	0,00602532
HMPREF0351_11747	Histidine kinase	1.79291	0,0290396	0,0349893
HMPREF0351_10210	AraC family transcriptional regulator	1.79545	0,0392774	0,0420614
mutS3	Endonuclease MutS2	1.79634	0,00255516	0,00769524
accC	Biotin carboxylase	1.79839	0,00935194	0,0184987
HMPREF0351_12535	ABC superfamily ATP binding cassette transporter, membrane protein	1.80051	0,0022635	0,00850526
murG	UDP-N-acetylglucosamine--N-acetylmuramyl-(pentapeptide) pyrophosphoryl-undecaprenol N-acetylglucosamine transferase	1.80204	0,0476797	0,0486452
HMPREF0351_11626	Uncharacterized protein	1.80309	0,0151496	0,0236993
HMPREF0351_10997	NCS2 family nucleobase:cation symporter-2, xanthine/uracil permease	1.80791	0,00524743	0,0151189
codY	GTP-sensing transcriptional pleiotropic repressor CodY	1.81065	0,00288259	0,00976
atpA	ATP synthase subunit alpha	1.83162	0,000549787	0,00436364
ppiA	Foldase protein PrsA	1.83435	4,38565E-05	0
ezrA	Septation ring formation regulator EzrA	1.83442	0,000323436	0,00662069
HMPREF0351_12159	ABC superfamily ATP binding cassette transporter, ABC protein	1.83635	0,000853503	0,00634234
lacG	6-phospho-beta-galactosidase	1.84175	0,0019583	0,00751445
potD	Spermidine/putrescine ABC superfamily ATP binding cassette transporter, binding protein	1.84423	0,00043236	0,00512
HMPREF0351_12100	ABC superfamily ATP binding cassette transporter, ABC protein	1.84781	0,0147597	0,0239724
uspA3	Universal stress protein	1.85256	0,0102531	0,0183918
HMPREF0351_10550	Uncharacterized protein	1.85591	0,00211251	0,00824309
HMPREF0351_10243	PepSY domain-containing protein	1.86121	0,0368466	0,0405091
rplS	50S ribosomal protein L19	1.86242	0,0130373	0,0217129
mutS	DNA mismatch repair protein MutS	1.86308	0,00252308	0,00776923
HMPREF0351_11086	p-ATPase superfamily cation transporter	1.87129	0,00723346	0,0169063
rpsJ	30S ribosomal protein S10	1.88113	0,00359324	0,0113469
HMPREF0351_12232	C4-dicarboxylate anaerobic carrier	1.88965	0,0207995	0,0287126
mnmE	tRNA modification GTPase MnmE	1.90065	0,000832745	0,00651852
HMPREF0351_11275	Uncharacterized protein	1.90312	0,0305993	0,0356287
ciaR	Response regulator	1.90347	0,0291983	0,0349272
pstS2	Phosphate-binding protein	1.93083	0,00117762	0,00636923
HMPREF0351_12217	Uncharacterized protein	1.93083	0,0220877	0,0290059
atpC	ATP synthase epsilon chain	1.94614	0,000380053	0,006
HMPREF0351_12350	LacI family transcriptional regulator	1.95657	0,0264226	0,0327011
dnaA	Chromosomal replication initiator protein DnaA	1.95833	0,00363364	0,0112097
HMPREF0351_12640	ABC superfamily ATP binding cassette transporter, ABC protein	1.95985	0,00359865	0,0113008
HMPREF0351_12691	Membrane protein of hypothetical function UCP033111	1.95995	0,00060228	0,00646809
ntpB	V-type ATP synthase beta chain	1.96279	5,91039E-05	0
hyuA	N-methylhydantoinase (ATP-hydrolyzing)	1.97175	0,0408646	0,0440319
msmK	Maltose ABC superfamily ATP binding cassette transporter, ABC protein	1.97451	0,000578614	0,00562637
HMPREF0351_10192	Putative mRNA interferase YoeB	1.98421	0,00509648	0,0139859
cggR	Central glycolytic genes regulator	1.9861	0,0414916	0,044183
atpD	ATP synthase subunit beta	1.99115	9,3074E-06	0
opuAA	Glycine/betaine/carnitine/choline ABC superfamily ATP binding cassette transporter, ABC protein	1.99427	3,60522E-05	0
HMPREF0351_10361	PTS family porter component IIA	1.99711	0,0006604	0,00620408
dnaI	Primosomal protein DnaI	2.00358	0,00880909	0,0180275
pyrP	NCS2 family uracil:cation symporter-2	2.00795	0,0236438	0,0314981
HMPREF0351_12196	Probable ketoamine kinase HMPREF0351_12196	2.00952	0,00391046	0,0126902
radA	DNA repair protein RadA	2.01005	0,00781761	0,0172828
ntpA	V-type ATP synthase alpha chain	2.03309	0,000109386	0,00853333
pphA	Phosphoprotein phosphatase	2.03364	0,0208022	0,0286545
HMPREF0351_12837	Uncharacterized protein	2.03699	0,0115098	0,0200101
HMPREF0351_10658	PTS family sucrose porter component IIABC	2.04168	0,00277155	0,00946119
HMPREF0351_10201	Integral membrane protein	2.055	0,00728748	0,0168048
HMPREF0351_12642	DNA mismatch repair protein MutS domain protein	2.05782	0,0141606	0,0231812
ctsR	Transcriptional regulator CtsR	2.0618	0,0363162	0,0404126
uvrB	UvrABC system protein B	2.06681	0,00121713	0,00608824
HMPREF0351_10768	DNA-directed RNA polymerase sigma subunit SigL	2.0735	0,0136218	0,0221871
glnQ2	Glutamate ABC superfamily ATP binding cassette transporter, ABC protein	2.07844	0,00103372	0,0055
HMPREF0351_11334	VanZ/RDD domain protein	2.09561	0,0193798	0,0280418
pbp2A	Penicillin-binding protein 2A	2.09762	0,0132857	0,022294
HMPREF0351_10734	Uncharacterized protein	2.09803	0,000865816	0,00628571
asd	Aspartate-semialdehyde dehydrogenase	2.10783	0,0105636	0,0188689
nusB	Transcription antitermination protein NusB	2.10878	0,00692402	0,0166957
HMPREF0351_11154	UPF0316 protein HMPREF0351_11154	2.11856	0,0137363	0,0220811
HMPREF0351_12684	U32 family peptidase	2.12335	0,00940914	0,0184
HMPREF0351_11640	Putative gluconeogenesis factor	2.12504	0,0202741	0,0288033
HMPREF0351_10200	p-ATPase superfamily P-type ATPase cation transporter	2.12671	0,0112844	0,0195466
ftsE	Cell division ATP-binding protein FtsE	2.13216	0,00487333	0,0128339
accD	Acetyl-coenzyme A carboxylase carboxyl transferase subunit beta	2.13439	0,011662	0,02042
potA	Spermidine/putrescine import ATP-binding protein PotA	2.13775	0,000117825	0,00825806
htrA	Serine protease HtrA	2.15189	0,0140528	0,0227801
HMPREF0351_12637	Zinc-type alcohol dehydrogenase-like protein	2.1541	0,0210166	0,029006
msrA4	Peptide methionine sulfoxide reductase MsrA	2.17201	0,0175461	0,0249391
HMPREF0351_10099	Oligopeptide ABC superfamily ATP binding cassette transporter, membrane protein	2.17318	0,00255776	0,00765877
HMPREF0351_10662	ABC superfamily ATP binding cassette transporter, ABC protein	2.17947	6,6922E-05	0,00581818
HMPREF0351_12469	AAA_27 domain-containing protein	2.18444	0,00217438	0,00815301
rplN	50S ribosomal protein L14	2.18554	0,00758006	0,0175385
HMPREF0351_10536	Response regulator	2.19092	0,0198999	0,0286667
HMPREF0351_10085	Cobalt ABC superfamily ATP binding cassette transporter, ABC protein	2.20746	0,000249887	0,00522449
nagB	Glucosamine-6-phosphate deaminase	2.20752	0,000405566	0,00573134
HMPREF0351_12680	FAD:protein FMN transferase	2.21427	3,56432E-05	0
potB	Spermidine/putrescine ABC superfamily ATP binding cassette transporter, membrane protein	2.22465	0,0275082	0,0335335
hflX	GTPase HflX	2.22686	0,0148919	0,0239172
HMPREF0351_11036	Transcriptional regulator	2.23879	0,00843118	0,0176997
rny	Ribonuclease Y	2.24092	0,00285191	0,00993665
tufA;tufA2	Elongation factor Tu	2.26144	0,00607706	0,0153775
HMPREF0351_10702	DNA translocase FtsK	2.26227	0,00378207	0,0114783
HMPREF0351_11160	Uncharacterized protein	2.26462	0,00254965	0,00773206
ansA	L-asparaginase	2.26703	0,041109	0,0441206
glpF2	MIP family major intrinsic protein channel protein	2.27019	0,0252709	0,0316391
ntpK	Proton (H+) or sodium (Na+) translocating V-type ATPase (V-ATPase), subunit K	2.27849	0,00410779	0,0123511
nrdD	Incomplete anaerobic ribonucleotide reductase large subunit	2.27987	0,00251237	0,00780676
HMPREF0351_11258	YitT family protein	2.29095	0,00218443	0,00802151
secY	Protein translocase subunit SecY	2.2942	0,0024279	0,0080398
yneF	UPF0154 protein HMPREF0351_11997	2.29489	0,00362536	0,0112551
HMPREF0351_11887	APC family amino acid transporter	2.30154	0,0179071	0,0257069
lacR	Lactose PTS family porter repressor	2.31251	0,00211096	0,00775556
HMPREF0351_10086	Energy-coupling factor transporter ATP-binding protein EcfA2	2.32862	0,00176298	0,00587654
copB	p-ATPase superfamily P-type ATPase copper (Cu) transporter	2.33695	1,83987E-05	0
pyrH	Uridylate kinase	2.34384	0,000411665	0,00564706
HMPREF0351_12284	Uncharacterized protein	2.34403	0,0112718	0,019596
arcT	Aminotransferase	2.36733	0,00694321	0,0165926
HMPREF0351_12592	Transcriptional regulator	2.36801	0,00831245	0,0173864
yajC	Preprotein translocase YajC	2.39937	0,00353564	0,0114403
HMPREF0351_11293	MscS family small conductance mechanosenstive ion channel protein	2.40491	0,0075465	0,0175905
HMPREF0351_10139	Transcriptional regulator	2.41443	0,00130102	0,00591429
murQ	N-acetylmuramic acid 6-phosphate etherase	2.42208	0,00188133	0,00566667
HMPREF0351_10153	Amino acid ABC superfamily ATP binding cassette transporter, membrane protein	2.4241	0,00227144	0,00846073
HMPREF0351_11546	Uncharacterized protein	2.43663	0,0285497	0,0345474
telA	Tellurite resistance protein	2.44798	3,94615E-05	0
xpaC	5-bromo-4-chloroindolyl phosphate hydrolysis protein	2.45234	0,0170744	0,024193
HMPREF0351_10447	Peptide ABC superfamily ATP binding cassette transporter, membrane protein	2.49339	0,000143821	0,00731429
HMPREF0351_10028	Haloacid dehalogenase (HAD) superfamily hydrolase	2.50466	1,94635E-05	0
HMPREF0351_10189	APC family amino acid-polyamine-organocation transporter	2.51353	0,00576104	0,0148822
HMPREF0351_11100	MFS family major facilitator transporter, C4-dicarboxylate porter	2.53922	0,00331167	0,0118298
pstB	Phosphate ABC superfamily ATP binding cassette transporter, ABC protein	2.54317	0,00138263	0,00579021
HMPREF0351_12464	ABC superfamily ATP binding cassette transporter, ABC protein	2.54723	0,0172858	0,0244532
HMPREF0351_12664	LacI family transcriptional regulator	2.55404	0,0462053	0,0479565
ecfT	Energy-coupling factor transporter transmembrane protein EcfT	2.56164	0,00275857	0,00950459
malD	Maltose/maltodextrin ABC superfamily ATP binding cassette transporter, membrane protein	2.56458	0,00818775	0,0172607
HMPREF0351_11403	Acetate--CoA ligase	2.56645	0,0036935	0,011616
rpoN	DNA-directed RNA polymerase sigma subunit RpoN	2.57806	0,00544181	0,0152941
HMPREF0351_10241	Family 2 glycosyltransferase	2.58268	0,00319407	0,0115172
ntpD	V-type ATP synthase subunit D	2.58401	0,000306675	0,00449123
glpF	Glycerol MIP family major intrinsic protein channel protein	2.58525	0,000278392	0,00465455
ntpE	Proton (H+) or sodium (Na+) translocating V-type ATPase (V-ATPase), subunit E	2.58649	0,00405642	0,0125426
srtC4	Sortase SrtC4	2.58779	0,0456219	0,0475694
ntpI	V-type ATP synthase subunit I	2.58857	0,00962376	0,018254
HMPREF0351_12178	ABC superfamily ATP binding cassette transporter, membrane protein	2.59033	0,00698648	0,0164908
pbuX	NCS2 family nucleobase:cation symporter-2, xanthine permease	2.5926	0,0334108	0,0379454
dukA	Deoxynucleoside kinase	2.60192	0,0204523	0,0287444
HMPREF0351_12512	Permease IIC component	2.6053	0,0047098	0,0125857
HMPREF0351_10498	ABC superfamily ATP binding cassette transporter, ABC protein	2.61421	0,000235891	0,00544681
mutM	Formamidopyrimidine-DNA glycosylase	2.61487	0,0339567	0,0384189
HMPREF0351_11127	Uncharacterized protein	2.61604	0,0271909	0,0333188
HMPREF0351_12848	Uncharacterized protein	2.61606	0,00873105	0,0180773
HMPREF0351_11080	Uncharacterized protein	2.62891	0,0137166	0,022134
oppF	Oligopeptide ABC superfamily ATP binding cassette transporter, ABC protein	2.63039	0,000200554	0,00609524
era	GTPase Era	2.63228	0,0194304	0,0279833
HMPREF0351_11699	M22 family O-sialoglycoprotein endopeptidase	2.64649	0,0405774	0,0437504
clpB	Chaperone protein ClpB	2.64749	0,000354578	0,0064
HMPREF0351_12325	Permease	2.65784	0,00779031	0,0173333
atpF	ATP synthase subunit b	2.66649	0,000129844	0,00752941
aroD	3-dehydroquinate dehydratase	2.66939	0,0018154	0,00573494
HMPREF0351_10163	Hemolysin	2.67221	0,00872926	0,0181274
HMPREF0351_10772	PTS family mannose/fructose/sorbose porter component IID	2.68238	0,00179657	0,00580488
ntpC	Proton (H+) or sodium (Na+) translocating V-type ATPase (V-ATPase), subunit C	2.70834	0,00620181	0,0151765
dnaB	Replicative DNA helicase	2.71549	0,00884186	0,017978
HMPREF0351_10089	ABC superfamily ATP binding cassette transporter, membrane protein	2.73292	0,00718544	0,0169576
potC	Spermidine/putrescine ABC superfamily ATP binding cassette transporter, membrane protein	2.73701	0,00020009	0,0062439
accA	Acetyl-coenzyme A carboxylase carboxyl transferase subunit alpha	2.74064	0,000187405	0,00673684
HMPREF0351_10444	Band 7 family membrane protein	2.77083	0,00359215	0,0113934
HMPREF0351_12599	Protein of hypothetical function DUF901	2.77268	0,039129	0,0421294
HMPREF0351_11507	PTS family mannose/fructose/sorbose porter component IIB	2.77796	0,0346156	0,0390572
corA	MIT family metal ion transporter CorA	2.77866	0,00408451	0,0123985
araR	GntR family transcriptional regulator	2.78296	0,00910179	0,0181689
HMPREF0351_10571	ABC superfamily ATP binding cassette transporter, ABC protein	2.79376	0,00767831	0,0174353
atpG	ATP synthase gamma chain	2.7952	0,000966909	0,00577049
gpmA2	Phosphoglycerate mutase	2.82736	0,00670627	0,0170127
ada	Methylated-DNA--protein-cysteine methyltransferase	2.83356	0,00142896	0,00567123
yidC	Membrane protein insertase YidC	2.84483	0,0297508	0,0349611
topB2	DNA topoisomerase	2.86439	0,0360638	0,0403873
pstB2	Phosphate ABC superfamily ATP binding cassette transporter, ABC protein	2.86563	2,14537E-05	0
recA	Protein RecA	2.94002	6,65725E-05	0,00609524
HMPREF0351_10937	Sensor histidine kinase	2.97054	0,0309675	0,0356655
nrdR	Transcriptional repressor NrdR	3.00518	0,000546848	0,00441379
HMPREF0351_10964	Glycosyltransferase	3.01401	0,0139493	0,0225843
HMPREF0351_10397	DNA helicase	3.03044	0,00170612	0,00598742
HMPREF0351_12849	Conjugation protein	3.07659	0,000214091	0,00568889
zntA	p-ATPase superfamily P-type ATPase zinc (Zn2+) transporter	3.10787	0,0321802	0,0369294
sbcD	Nuclease SbcCD subunit D	3.13707	0,0403036	0,0435185
HMPREF0351_10399	Glycosyltransferase	3.14054	0,00109218	0,0064186
HMPREF0351_11536	Heat shock protein Hsp20	3.14444	2,89294E-05	0
HMPREF0351_12240	PTS family mannose/fructose/sorbose porter component IID	3.16924	0,019801	0,028595
HMPREF0351_11489	Family 8 glycosyltransferase	3.21872	0,00148209	0,00563265
HMPREF0351_10960;clpB	Chaperone protein ClpB	3.23186	5,25755E-06	0
uspA2	Universal stress protein	3.24069	9,2528E-05	0,00984615
HMPREF0351_11186	Flotillin protein	3.27845	1,88123E-07	0
HMPREF0351_12841	Uncharacterized protein	3.28559	0,00398093	0,0125914
HMPREF0351_12842	Uncharacterized protein	3.29194	0,00565172	0,0149831
dppD	Oligopeptide ABC superfamily ATP binding cassette transporter, ABC protein	3.30001	0,00293934	0,0107841
pflA	Pyruvate formate-lyase-activating enzyme	3.32474	0,0139583	0,0225308
HMPREF0351_12844	Vancomycin-resistant virulence factor	3.34841	0,000103555	0,00948148
HMPREF0351_12846	Uncharacterized protein	3.39132	0,0019215	0,00691765
HMPREF0351_11082	Lysyl-tRNA synthetase (Class II)	3.63937	0,0112104	0,0196954
HMPREF0351_12218	tRNA/rRNA methyltransferase	3.65782	0,000271567	0,00483019
nifJ	Pyruvate synthase	3.69772	0,0179687	0,0256516
HMPREF0351_10990	p-ATPase superfamily P-type ATPase heavy metal transporter	3.71188	4,1426E-06	0
lmrA	Multidrug resistance ABC superfamily ATP binding cassette transporter, ABC/membrane protein	3.71449	0,0316325	0,036304
gcp	tRNA N6-adenosine threonylcarbamoyltransferase	3.75715	0,000404707	0,00581818
HMPREF0351_12380	Permease	3.76777	0,0216953	0,0291213
HMPREF0351_12244	Sigma-54 dependent DNA-binding transcriptional regulator	3.85108	0,0121382	0,0206931
dppF;oppF	Oligopeptide ABC superfamily ATP binding cassette transporter, ABC protein	3.85917	0,0237676	0,0313769
HMPREF0351_10343	HTH_Mga domain-containing protein	3.94102	0,00090701	0,00606897
HMPREF0351_12678	NADH dehydrogenase	3.95814	0,000356549	0,00629508
tyrA	Prephenate dehydrogenase	4.01602	0,0068916	0,0168527
HMPREF0351_10329	Permease IIC component	4.04485	0,0142411	0,023363
HMPREF0351_11846;HMPREF0351_12985;HMPREF0351_12998	Transposase	4.24123	0,0130296	0,0217659
HMPREF0351_12472	HAD-superfamily hydrolase	4.29416	0,00854739	0,0175506
mccF	Microcin C7 resistance protein	4.3586	0,000966618	0,00581818
dacA	Serine-type D-Ala-D-Ala carboxypeptidase	4.42382	0,000206409	0,00595349
oppD	Oligopeptide ABC superfamily ATP binding cassette transporter, ABC protein	4.52886	0,000545205	0,00446512
HMPREF0351_10296	Regulatory protein	4.54897	0,00641542	0,0160774
abi	Abortive infection protein	4.56792	0,00578169	0,0152617
panB	3-methyl-2-oxobutanoate hydroxymethyltransferase	4.66496	0,00690052	0,0168
HMPREF0351_12360	YycH like protein	4.76608	0,00157286	0,00634667
HMPREF0351_11907	Fibronectin-binding protein	4.92966	0,000895427	0,00612174
sorD	SDR family dehydrogenase	4.95586	0,00259005	0,00758685
HMPREF0351_12605	PilT domain protein	5.01317	0,0183004	0,0265665
yaaT	Stage 0 sporulation protein YaaT	5.04656	0,00693568	0,016644
HMPREF0351_10332;HMPREF0351_10812	PTS family lactose/cellobiose (Lac) porter component IIA	5.05484	0,00198194	0,00747126
bglA2	6-phospho-beta-glucosidase	5.05506	0,000429904	0,00518919
lacE	EIICB-Lac	5.19185	0,00012744	0,00775758
celB	Permease IIC component	5.36377	0,000696332	0,00596078
panD	Aspartate 1-decarboxylase	5.74917	0,0034862	0,0115833
guaA2	GMP synthase [glutamine-hydrolyzing]	5.88609	0,00135558	0,00583099
acrR	TetR/AcrR family transcriptional regulator	6.0337	4,54227E-05	0
HMPREF0351_12644	Response regulator	6.38914	0,00956088	0,0183511
uidB	GPH family glycoside-pentoside-hexuronide:cation symporter	6.77841	3,03651E-05	0
